# Supplementary material for: Synthesis and Characterization of White-Light Luminescent End-Capped Polyimides Based on FRET and Excited State Intramolecular Proton Transfer
Source: Polymers (Basel). 2021 Nov 22;13(22):4050. doi: 10.3390/polym13224050 (PMC8621099; doi:10.3390/polym13224050)
Supplement: Supplementary file 1 [file polymers-13-04050-s001.zip]

Archive with 3 entries (3 files):
- checkcif.pdf
- CIF.cif
- Revised Supporting Information_Polymers-1472129.pdf
